# Supplementary material for: CXCL9 and CXCL10 Induce Expression of Nociceptive Ion Channels in Primary Sensory Neurons in Models of HIV-Associated Distal Sensory Polyneuropathy
Source: Int J Mol Sci. 2026 Jan 4;27(1):523. doi: 10.3390/ijms27010523 (PMC12786925; doi:10.3390/ijms27010523)
Supplement: Supplementary file 1 [file ijms-27-00523-s001.zip]

Archive with 1 entries (1 files):
- ijms-4026715-supplementary.pdf
